# Supplementary material for: Endothelial cell activation on 3D-matrices derived from PDGF-BB-stimulated fibroblasts is mediated by Snail1
Source: Oncogenesis. 2018 Sep 24;7(9):76. doi: 10.1038/s41389-018-0085-z (PMC6155204; doi:10.1038/s41389-018-0085-z)
Supplement: Supplementary file 13 — Supplemental Table 1 [file 41389_2018_85_MOESM13_ESM.xlsx]

## Sheet: Hoja1
	Gene Set Name	# Genes in Gene Set (K)	Description	# Genes in Overlap (k)	k/K	p-value	FDR q-value
	HALLMARK_EPITHELIAL_MESENCHYMAL_TRANSITION	200	Genes defining epithelial-mesenchymal transition, as in wound healing, fibrosis and metastasis.	17	0.0850	4.22E-22	3.84E-19
	HALLMARK_APOPTOSIS	161	Genes mediating programmed cell death (apoptosis) by activation of caspases.	11	0.0683	1.29E-13	5.89E-11
	HALLMARK_TNFA_SIGNALING_VIA_NFKB	200	Genes regulated by NF-kB in response to TNF [GeneID=7124].	11	0.0550	1.4E-12	4.25E-10
	KEGG_FOCAL_ADHESION	201	Focal adhesion	9	0.0448	1.02E-9	2.33E-7
	REACTOME_AXON_GUIDANCE	251	Genes involved in Axon guidance	9	0.0359	7.13E-9	1.3E-6
	REACTOME_DEVELOPMENTAL_BIOLOGY	396	Genes involved in Developmental Biology	10	0.0253	2.81E-8	3.98E-6
	REACTOME_NCAM1_INTERACTIONS	39	Genes involved in NCAM1 interactions	5	0.1282	3.06E-8	3.98E-6
	HALLMARK_UV_RESPONSE_DN	144	Genes down-regulated in response to ultraviolet (UV) radiation.	7	0.0486	4.51E-8	5.13E-6
	REACTOME_NCAM_SIGNALING_FOR_NEURITE_OUT_GROWTH	64	Genes involved in NCAM signaling for neurite out-growth	5	0.0781	3.87E-7	3.84E-5
	HALLMARK_MYC_TARGETS_V1	200	A subgroup of genes regulated by MYC - version 1 (v1).	7	0.0350	4.22E-7	3.84E-5
	KEGG_PATHWAYS_IN_CANCER	328	Pathways in cancer	8	0.0244	9.45E-7	7.82E-5
	REACTOME_HEMOSTASIS	466	Genes involved in Hemostasis	9	0.0193	1.33E-6	9.83E-5
	HALLMARK_ANGIOGENESIS	36	Genes up-regulated during formation of blood vessels (angiogenesis).	4	0.1111	1.43E-6	9.83E-5
	KEGG_ECM_RECEPTOR_INTERACTION	84	ECM-receptor interaction	5	0.0595	1.51E-6	9.83E-5
	REACTOME_EXTRACELLULAR_MATRIX_ORGANIZATION	87	Genes involved in Extracellular matrix organization	5	0.0575	1.8E-6	1.09E-4
	REACTOME_PLATELET_ADHESION_TO_EXPOSED_COLLAGEN	12	Genes involved in Platelet Adhesion to exposed collagen	3	0.2500	2.51E-6	1.43E-4
	REACTOME_CYTOKINE_SIGNALING_IN_IMMUNE_SYSTEM	270	Genes involved in Cytokine Signaling in Immune system	7	0.0259	3.11E-6	1.67E-4
	REACTOME_GPCR_LIGAND_BINDING	408	Genes involved in GPCR ligand binding	8	0.0196	4.74E-6	2.4E-4
	HALLMARK_HYPOXIA	200	Genes up-regulated in response to low oxygen levels (hypoxia).	6	0.0300	7.09E-6	3.23E-4
	HALLMARK_INTERFERON_GAMMA_RESPONSE	200	Genes up-regulated in response to IFNG [GeneID=3458].	6	0.0300	7.09E-6	3.23E-4
	REACTOME_PLATELET_ACTIVATION_SIGNALING_AND_AGGREGATION	208	Genes involved in Platelet activation, signaling and aggregation	6	0.0288	8.87E-6	3.84E-4
	REACTOME_SIGNALING_BY_PDGF	122	Genes involved in Signaling by PDGF	5	0.0410	9.48E-6	3.92E-4
	REACTOME_COLLAGEN_FORMATION	58	Genes involved in Collagen formation	4	0.0690	9.93E-6	3.93E-4
	REACTOME_INTERFERON_SIGNALING	159	Genes involved in Interferon Signaling	5	0.0314	3.4E-5	1.29E-3
	REACTOME_SIGNALING_BY_GPCR	920	Genes involved in Signaling by GPCR	10	0.0109	5.12E-5	1.86E-3
	HALLMARK_NOTCH_SIGNALING	32	Genes up-regulated by activation of Notch signaling.	3	0.0938	5.48E-5	1.92E-3
	KEGG_CALCIUM_SIGNALING_PATHWAY	178	Calcium signaling pathway	5	0.0281	5.82E-5	1.96E-3
	KEGG_ENDOCYTOSIS	183	Endocytosis	5	0.0273	6.63E-5	2.14E-3
	REACTOME_G_ALPHA_Q_SIGNALLING_EVENTS	184	Genes involved in G alpha (q) signalling events	5	0.0272	6.8E-5	2.14E-3
	REACTOME_PEPTIDE_LIGAND_BINDING_RECEPTORS	188	Genes involved in Peptide ligand-binding receptors	5	0.0266	7.53E-5	2.28E-3
	HALLMARK_APICAL_JUNCTION	200	Genes encoding components of apical junction complex.	5	0.0250	1.01E-4	2.7E-3
	HALLMARK_ESTROGEN_RESPONSE_LATE	200	Genes defining late response to estrogen.	5	0.0250	1.01E-4	2.7E-3
	HALLMARK_GLYCOLYSIS	200	Genes encoding proteins involved in glycolysis and gluconeogenesis.	5	0.0250	1.01E-4	2.7E-3
	HALLMARK_KRAS_SIGNALING_UP	200	Genes up-regulated by KRAS activation.	5	0.0250	1.01E-4	2.7E-3
	REACTOME_GASTRIN_CREB_SIGNALLING_PATHWAY_VIA_PKC_AND_MAPK	205	Genes involved in Gastrin-CREB signalling pathway via PKC and MAPK	5	0.0244	1.13E-4	2.94E-3
	REACTOME_G_ALPHA_Z_SIGNALLING_EVENTS	44	Genes involved in G alpha (z) signalling events	3	0.0682	1.43E-4	3.62E-3
	REACTOME_IMMUNE_SYSTEM	933	Genes involved in Immune System	9	0.0096	2.98E-4	7.33E-3
	KEGG_WNT_SIGNALING_PATHWAY	151	Wnt signaling pathway	4	0.0265	4.14E-4	9.91E-3
	REACTOME_INTERFERON_ALPHA_BETA_SIGNALING	64	Genes involved in Interferon alpha/beta signaling	3	0.0469	4.36E-4	1.02E-2
	REACTOME_ANTIVIRAL_MECHANISM_BY_IFN_STIMULATED_GENES	66	Genes involved in Antiviral mechanism by IFN-stimulated genes	3	0.0455	4.78E-4	1.09E-2
	REACTOME_GPCR_DOWNSTREAM_SIGNALING	805	Genes involved in GPCR downstream signaling	8	0.0099	5.37E-4	1.19E-2
	KEGG_MELANOMA	71	Melanoma	3	0.0423	5.92E-4	1.28E-2
	REACTOME_CLASS_A1_RHODOPSIN_LIKE_RECEPTORS	305	Genes involved in Class A/1 (Rhodopsin-like receptors)	5	0.0164	0.0007	1.48E-2
	REACTOME_INTEGRIN_CELL_SURFACE_INTERACTIONS	79	Genes involved in Integrin cell surface interactions	3	0.0380	8.08E-4	1.67E-2
	KEGG_SMALL_CELL_LUNG_CANCER	84	Small cell lung cancer	3	0.0357	9.65E-4	1.95E-2
	REACTOME_CLASS_B_2_SECRETIN_FAMILY_RECEPTORS	88	Genes involved in Class B/2 (Secretin family receptors)	3	0.0341	1.1E-3	2.11E-2
	REACTOME_RESPONSE_TO_ELEVATED_PLATELET_CYTOSOLIC_CA2_	89	Genes involved in Response to elevated platelet cytosolic Ca2+	3	0.0337	1.14E-3	2.11E-2
	HALLMARK_E2F_TARGETS	200	Genes encoding cell cycle related targets of E2F transcription factors.	4	0.0200	1.18E-3	2.11E-2
	HALLMARK_ESTROGEN_RESPONSE_EARLY	200	Genes defining early response to estrogen.	4	0.0200	1.18E-3	2.11E-2
	HALLMARK_G2M_CHECKPOINT	200	Genes involved in the G2/M checkpoint, as in progression through the cell division cycle.	4	0.0200	1.18E-3	2.11E-2
