# Supplementary material for: Endothelial cell activation on 3D-matrices derived from PDGF-BB-stimulated fibroblasts is mediated by Snail1
Source: Oncogenesis. 2018 Sep 24;7(9):76. doi: 10.1038/s41389-018-0085-z (PMC6155204; doi:10.1038/s41389-018-0085-z)
Supplement: Supplementary file 14 — Supplemental Table 2 [file 41389_2018_85_MOESM14_ESM.xlsx]

## Sheet: Hoja1
		RATIO 1: gene expression of fibroblasts with PDGF-BB stimulation regarding non-stimulated fibroblasts.
		RATIO 2: gene expresion of SNAI1 trasnfected fibroblasts regarding control fibroblasts without PDGF-BB stimulation.
		RATIO 3: gene expression of SNAI1 trasnfected fibroblasts with PDGF-BB stimulation regarding non-stimulated fibroblasts.
		RATIO 4: PDGF-BB effects on gene expression regarding SNAI1 trasnfection.
		UBC HOUSEKEEPING				HBMS HOUSEKEEPING				SDHA HOUSEKEEPING
		RATIO 1	RATIO 2	RATIO 3	RATIO 4	RATIO 1	RATIO 2	RATIO 3	RATIO 4	RATIO 1	RATIO 2	RATIO 3	RATIO 4
	GENE NAME	Control +BB/ Control -BB	SNAI1 -BB/ control -BB	SNAI1 +BB/ SNAI1-BB	RATIO 3/ RATIO 1	Control +BB/ Control -BB	SNAI1 -BB/ control -BB	SNAI1 +BB/ SNAI1-BB	RATIO 3/ RATIO 1	Control +BB/ Control -BB	SNAI1 -BB/ control -BB	SNAI1 +BB/ SNAI1-BB	RATIO 3/ RATIO 1
	ADAMTS1	0.889459	0.332402	2.02792	2.27995	0.283025	0.161432	2.20381	7.78663	0.118175	0.10076	5.31474	44.9734
	ADAMTS13	2.38998	0.691116	1.91853	0.802737	0.760489	0.335643	2.08493	2.74157	0.317538	0.209497	5.02805	15.8345
	ADAMTS8
	CD44	0.493116	0.450625	1.60214	3.24901	0.156909	0.218848	1.7411	11.0962	0.0655164	0.136597	4.19887	64.0888
	CDH1		0.769504	1.50525			0.373712	1.6358
	CNTN1	1.33607	0.772711	4.16986	3.12098	0.425137	0.37527	4.53154	10.659	0.177513	0.23423	10.9283	61.5634
	COL11A1
	COL12A1	6.49802	2.49666	0.678302	0.104386	2.06766	1.21251	0.737135	0.356506	0.86334	0.756808	1.77769	2.05908
	COL14A1
	COL15A1			7.46426				8.11168
	COL16A1	4.27522	2.50707	0.812252	0.189991	1.36037	1.21757	0.882703	0.648869	0.568015	0.759962	2.12874	3.74769
	COL1A1	3.74249	3.28069	0.852635	0.227825	1.19086	1.59328	0.926588	0.778085	0.497235	0.99447	2.23457	4.494
	COL4A2	2.89788	1.20999	1.6245	0.560583	0.922103	0.587638	1.76541	1.91454	0.385019	0.366783	4.25748	11.0579
	COL5A1	0.0383402	0.00978644	340.144	8871.73	0.0121998	0.00475282	369.646	30299.4	0.00509395	0.00296655	891.444	175001
	COL6A1	0.260075	0.0524469	46.8507	180.143	0.0827556	0.025471	50.9143	615.238	0.0345541	0.0158981	122.786	3553.44
	COL6A2	0.464258	0.24367	10.6295	22.8956	0.147726	0.118339	11.5514	78.1948	0.0616823	0.0738632	27.8576	451.631
	COL7A1	0.301661	0.243332	11.3137	37.5047	0.0959881	0.118175	12.295	128.089	0.0400793	0.0737609	29.6508	739.804
	COL8A1	0.712519	0.287374	6.54322	9.18322	0.226723	0.139564	7.11074	31.3632	0.0946666	0.0871111	17.1484	181.145
	VCAN	0.0534006	0.022924	97.0059	1816.57	0.016992	0.0111331	105.42	6204.07	0.00709491	0.0069489	254.232	35833
	CTGF	0.240315	0.104603	10.5561	43.9259	0.076468	0.050801	11.4716	150.019	0.0319288	0.0317082	27.6652	866.466
	CTNNA1
	CTNNB1	0.211686	0.135842	15.455	73.0089	0.0673583	0.0659721	16.7955	249.345	0.0281251	0.0411775	40.5042	1440.15
	CTNND1
	CTNND2
	ECM1	0.0236011	0.0113199	103.968	4405.23	0.00750985	0.00549753	112.986	15045	0.00313569	0.00343137	272.479	86895.9
	FN1	0.180366	0.0717439	6.02099	33.382	0.0573923	0.0348427	6.54322	114.009	0.0239638	0.0217476	15.7797	658.482
	HAS1
	ICAM1	0.0573525	0.0309482	63.5579	1108.2	0.0182495	0.0150301	69.0706	3784.8	0.00761996	0.00938128	166.572	21859.9
	ITGA1	0.0426001	0.0258624	79.3413	1862.47	0.0135553	0.0125602	86.2229	6360.83	0.00565993	0.00783962	207.937	36738.4
	ITGA2	1.30495	0.604578	1.85318	1.42011	0.415235	0.293615	2.01391	4.85005	0.173379	0.183265	4.85678	28.0125
	ITGA3	0.847332	0.438607	3.83706	4.5284	0.26962	0.213011	4.16986	15.4657	0.112578	0.132954	10.0561	89.3255
	ITGA4	1.3765	0.655651	0.993092	0.721464	0.437999	0.318419	1.07923	2.464	0.182884	0.198746	2.60268	14.2313
	ITGA5	0.455967	0.242659	10.2674	22.5179	0.145088	0.117848	11.1579	76.9047	0.0605806	0.0735567	26.9087	444.18
	ITGA6	2.82647	0.91955	0.721965	0.25543	0.899378	0.446583	0.784584	0.872363	0.37553	0.278742	1.89212	5.03852
	ITGA7	1.06881	0.502084	3.09513	2.89588	0.340093	0.243839	3.36359	9.8902	0.142004	0.152196	8.11168	57.123
	ITGA8
	ITGAL
	ITGAM	1.62113	0.745872	3.20428	1.97657	0.515842	0.362236	3.4822	6.75053	0.215387	0.226095	8.39773	38.9891
	ITGAV	0.635075	0.319746	6.77396	10.6664	0.20208	0.155286	7.3615	36.4286	0.0843774	0.0969242	17.7531	210.401
	ITGB1	0.033843	0.0465524	30.2738	894.539	0.0107688	0.0226084	32.8996	3055.09	0.00449644	0.0141114	79.3413	17645.3
	ITGB2	0.145895	0.103881	20.9663	143.708	0.0464235	0.0504501	22.7848	490.803	0.0193839	0.0314892	54.9482	2834.74
	ITGB3	0.76631	0.407819	8.9383	11.6641	0.243839	0.198059	9.71356	39.836	0.101813	0.123621	23.4254	230.081
	ITGB4	0.0227026	0.00693927	1045.52	46052.8	0.00722393	0.00337008	1136.2	157283	0.00301631	0.00210349	2740.08	908420
	ITGB5	1.36509	0.65022	3.05252	2.23612	0.434371	0.315782	3.31728	7.63697	0.181369	0.1971	8	44.109
	KAL1
	LAMA1	3.00424	1.24574	1.77769	0.591726	0.955945	0.604997	1.93187	2.0209	0.399149	0.377618	4.65893	11.6722
	LAMA2
	LAMA3	0.207474	0.176899	7.4127	35.7284	0.0660179	0.0859118	8.05564	122.022	0.0275654	0.0536232	19.4271	704.766
	LAMB1	0.0058758	0.00344567	282.088	48008.4	0.00186967	0.0016734	306.555	163962	0.00078067	0.00104448	739.292	946997
	LAMB3	1.29684	0.354781	2.20381	1.69937	0.412653	0.172301	2.39496	5.80381	0.172301	0.107544	5.77572	33.5212
	LAMC1	0.0897465	0.0448733	38.3193	426.973	0.0285572	0.0217929	41.6429	1458.23	0.0119239	0.0136024	100.427	8422.31
	MMP1
	MMP10
	MMP11	3.3058	1.23542	2.18859	0.662044	1.0519	0.599986	2.37841	2.26106	0.439215	0.37449	5.73582	13.0592
	MMP12
	MMP13
	MMP14	0.0217929	0.0111254	144.007	6608.01	0.00693446	0.00540309	156.498	22568.1	0.00289544	0.00337242	377.413	130347
	MMP15	8.72406	2.0209	1.47427	0.168989	2.77599	0.981459	1.60214	0.577143	1.1591	0.612593	3.86375	3.33341
	MMP16
	MMP2	0.574349	0.174343	25.1067	43.7133	0.182757	0.0846703	27.2843	149.293	0.0763092	0.0528483	65.7993	862.272
	MMP3
	MMP7
	MMP8
	MMP9	0.178872	0.0706582	41.0696	229.603	0.0569169	0.0343154	44.6318	784.158	0.0237653	0.0214185	107.635	4529.07
	NCAM1
	PECAM1	1.94936	0.533293	0.687771	0.352819	0.620284	0.258996	0.747425	1.20497	0.258996	0.161656	1.8025	6.95958
	SELE	0.846159	0.378667	2.82843	3.34267	0.269247	0.183901	3.07375	11.4161	0.112422	0.114785	7.4127	65.9363
	SELL	2.65369	1.19582	1.36604	0.51477	0.844401	0.580754	1.48452	1.75808	0.352574	0.362487	3.5801	10.1542
	SELP
	SGCE	0.858565	0.408951	3.07375	3.5801	0.273194	0.198609	3.34035	12.227	0.114071	0.123965	8.05564	70.6198
	SPARC	1.50525	0.707107	1.72907	1.1487	0.478968	0.343409	1.87905	3.92312	0.19999	0.214344	4.53154	22.6588
	SPG7	0.408102	1.11497	3.13834	7.69009	0.129857	0.541488	3.41054	26.2637	0.0542212	0.337978	8.22491	151.692
	SPP1
	TGFBI	0.0669858	0.0250334	57.2816	855.13	0.0213148	0.0121576	62.2499	2920.5	0.00889987	0.00758834	150.123	16868
	THBS1	2.60088	1.04174	2.37841	0.914465	0.827597	0.505927	2.58471	3.12315	0.345558	0.315782	6.23332	18.0384
	THBS2
	THBS3	0.179867	0.0485293	59.3016	329.698	0.0572334	0.0235684	64.4452	1126.01	0.0238974	0.0147106	155.417	6503.5
	TIMP1	3.30351	2.07628	1.59107	0.481631	1.05117	1.00835	1.72907	1.6449	0.438911	0.629379	4.16986	9.50048
	TIMP2	0.252263	0.15104	17.3878	68.9271	0.0802697	0.073353	18.8959	235.405	0.0335161	0.0457844	45.5696	1359.63
	TIMP3	2.71509	1.18181	1.54756	0.569987	0.863938	0.573951	1.68179	1.94666	0.360732	0.35824	4.05584	11.2433
	CLEC3B	0.240149	0.0259522	310.834	1294.34	0.076415	0.0126038	337.794	4420.52	0.0319066	0.00786684	814.629	25531.7
	TNC	0.139952	0.0639461	22.7848	162.805	0.0445324	0.0310557	24.761	556.023	0.0185942	0.0193839	59.7141	3211.43
	VCAM1	0.449689	0.585199	2.53151	5.62947	0.143091	0.284204	2.75108	19.2262	0.0597466	0.17739	6.63456	111.045
	VTN
